# Supplementary material for: Burst Stimulation for Sustained Locomotion Control and Autonomous Navigation of Terrestrial Cyborg Beetles
Source: Cyborg Bionic Syst. 2026 Mar 9;7:0537. doi: 10.34133/cbsystems.0537 (PMC12968394; doi:10.34133/cbsystems.0537)
Supplement: Supplementary 1 — Figs. S1 to S8 Movies S1 to S4 [file cbsystems.0537.f1.zip]

Archive with 5 entries (5 files):
- MovieS1.mp4
- MovieS2.mp4
- MovieS3.mp4
- MovieS4.mp4
- Supplementary_Materials.docx
